# Supplementary material for: Staphylococcal internalization into osteoblasts: a partially conserved mechanism across the genus
Source: mBio. 2025 Dec 16;17(1):e01697-25. doi: 10.1128/mbio.01697-25 (PMC12802258; doi:10.1128/mbio.01697-25)
Supplement: Table S1 — Genomic environment of FnBP-like protein-coding genes. [file mbio.01697-25-s0004.xlsx]

## Sheet: Environment_identification
Table S1A: Identification of the genomic environment of FnBP-like protein-coding genes
Clusters	Species	Strains	Accession	Environments
				1	2	3	4	5	6	7	8	9	10	11	12	13		Legend
Extended S. intermedius cluster	S. muscae	DSM 7068	GCF_014634965.1_ASM1463496v1	X	O	O	O	X	O	O	O	X	X	X	X	X		FnBP-like identified	FnBP
	S. microti	DSM 22147	GCF_000934465.1_ASM93446v1	X	O	O	O	O	O	O	O	X	X	X	X	X		No FnBP-like	O
	S. rostri	DSM 21968	GCF_002902145.1_ASM290214v1	X	O	O	O	O	O	X	O	X	X	X	X	X		No similar evt	X
	S. chromogenes	DSM 20454	GCF_014635745.1_ASM1463574v1	X	O	O	X	SchsA	X	O	O	X	X	X	X	X
	S. agnetis	DSM 23656	GCF_002901865.1_ASM290186v1	X	O	O	SagsA	SagsB	X	O	O	X	X	SagsC	X	X
	S. hyicus	DSM 20459	GCF_000816085.1_ASM81608v1	X	O	O	ShysA	ShysB	X	O	O	ShysC	X	ShysD	X	X
	S. felis	DSM 7377	GCF_002902185.1_ASM290218v1	X	O	SfesA	O	O	X	O	O	X	X	X	X	X
	S. coagulans	DSM 6628	GCF_002901995.1_ASM290199v1	X	ScasA	O	ScasB	O	O	O	O	X	X	X	X	X
	S. schleiferi	DSM 4807	GCF_011137195.1_ASM1113719v1	X	SslsA	O	O	O	SslsB	O	O	X	X	X	X	X
	S. lutrae	DSM 10244	GCF_002101335.1_ASM210133v1	X	O	O	SlusA	O	X	SlusB	SlusC	X	X	X	X	X
	S. cornubiensis	DSM 105366	GCF_900183575.1_SAMEA104055222	X	O	O	O	O	X	ScrsA	O	X	X	X	X	X
	S. intermedius	DSM 20373	GCF_002902385.1_ASM290238v1	X	O	O	X	O	X	SinsA	O	X	X	X	X	X
	S. delphini	DSM 20771	GCF_002902785.1_ASM290278v1	X	O	O	O	O	X	O	SdesA	X	X	X	X	X
	S. pseudintermedius	DSM 21284	GCF_002902125.1_ASM290212v1	X	O	O	SpisA	O	X	O	O	X	SpisB	X	X	X
S. simulans- S. massiliensis cluster	S. simulans	DSM 20322	GCF_002902285.1_ASM290228v1	O	O	O	O	O	O	O	X	X	X	X	X	X
	S. condimenti	DSM 11674	GCF_001618885.1_ASM161888v1	X	O	O	X	O	X	X	O	X	X	X	ScnsA	X
S. auricularis cluster	S. argensis	DSM 29875	GCF_002902305.1_ASM290230v1	X	O	O	O	X	X	X	X	X	X	X	X	X
S. edaphicus cluster	S. nepalensis	DSM 15150	GCF_014635045.1_ASM1463504v1	O	O	O	O	O	O	X	X	O	X	X	X	X
	S. cohnii	DSM 20260	GCF_002902365.1_ASM290236v1	O	O	O	O	O	O	O	X	X	X	X	X	X
	S. succinus	DSM 14617	GCF_001006765.1_ASM100676v1	X	O	O	O	O	X	O	X	X	X	X	X	O
	S. saprophyticus	DSM 20229	GCF_002902025.2_ASM290202v2	O	O	O	O	O	O	O	X	X	X	X	X	O
	S. pseudoxylosus	DSM 107950	GCF_003697915.1_ASM369791v1	X	O	O	O	O	X	X	X	X	X	X	X	SpxsA
S. haemolyticus cluster	S. hominis	DSM 20328	GCF_002901845.1_ASM290184v1	O	O	O	X	O	X	X	X	X	X	X	X	X
	S. devriesei	DSM 25293	GCF_002902625.1_ASM290262v1	O	O	O	O	O	O	O	X	X	X	X	X	X
	S. pragensis	CCM 8529	GCF_004785665.1_ASM478566v1	O	O	O	O	O	O	O	X	X	X	X	X	X
S. aureus cluster	S. simiae	DSM 17636	GCF_002902085.1_ASM290208v1	X	O	O	O	O	O	O	X	X	X	X	X	X
	S. aureus	DSM 20231	GCF_001027105.1_ASM102710v1	FnBPA / FnBPB	O	O	O	O	X	X	O	X	X	X	X	X
	S. argenteus	DSM 28299	GCF_000236925.1_ASM23692v1	SarsA / SarsB	O	O	O	O	X	X	O	X	X	X	X	X
	S. schweitzeri	DSM 28300	GCF_000751255.1_Sa_FSA084	SswsA / SswsB	O	O	O	O	X	X	O	X	X	X	X	X
S. epidermidis cluster	S. warneri	DSM 20316	GCF_002901765.1_ASM290176v1	O	O	O	O	O	O	O	X	X	X	X	X	X
	S. capitis	DSM 20326	GCF_014635765.1_ASM1463576v1	O	O	O	O	O	X	X	O	X	X	X	X	X
	S. epidermidis	DSM 20044	GCA_001310935.1_ASM131093v1	O	O	O	O	O	O	O	X	X	X	X	X	X

## Sheet: Environment_type
Table S1B: Genomic environment of FnBP-like protein-coding genes
Environments	Strains	Accession_number	Genetic_environments
1	S. aureus	12265/12260	MFS transporter	sasG/ cell wall surface anchor family protein	sarT	sarU	galU	fnbA	fnbB	gntT/ gluconate:H+ symporter	gntK/ gluconokinase	gntR	MerR family transcriptional regulator
	S. schweitzeri	12950/12955			sarT/SarA family transcriptional regulator	sarU	galU	SswsA	SswsB	gntT/ gluconate:H+ symporter	gntK/ gluconokinase	gntR	MerR family DNA-binding transcriptional regulator
	S. argenteus	12275/12270	MFS transporter	Accumulation-associated protein / E domain-containing protein	marR/ SarA family transcriptional regulator	sarU	galU	SarsA	SarsB	gntT/ gluconate:H+ symporter	gntK/ gluconokinase	gntR	MerR family transcriptional regulator
2	S. schleiferi	5650	sdhA/succinate dehydrogenase flavoprotein subunit	sdhB/succinate dehydrogenase iron-sulfur subunit	RacE / glutamate racemase	rdgB/ XTP-dITP diphosphatase	YfcE family phosphodiesterase/ metallophosphoesterase	SslsA
	S. coagulans	9865	succinate dehydrogenase iron-sulfur subunit	succinate dehydrogenase iron-sulfur subunit	RacE / glutamate racemase	rdgB/ XTP-dITP diphosphatase	YfcE family phosphodiesterase/ metallophosphoesterase	ScasA	fibrinogen binding protein	Trk-type K+ transport system membrane component	Beta-class phenol-soluble modulin	YjjG family noncanonical pyrimidine nucleotidase	N-acetyltransferase
3	S. felis	6745	hypothetical protein	hypothetical protein/ sigma-70 family RNA polymerase sigma factor	gap (10 bp)	ComK protein/competence protein comK	hypothetical protein	SfesA	transaldolase	hypothetical protein	fluoride efflux transporter CrcB	fluoride efflux transporter CrcB	aldo/keto reductase
4	S. agnetis	4635	yybP-ykoY manganese riboswitch	Toxic anion resistance protein-like protein/ TerC family protein	Serine protease HtrA-like/ S1C family serine protease	Sodium transport family protein/ TrkH family potassium uptake protein	5' nucleotidase family protein/ bifunctional UDP-sugar hydrolase/5'-nucleotidase	SagsA
	S. hyicus	9185	yybP-ykoY manganese riboswitch	Toxic anion resistance protein-like protein/ TerC family protein	Serine protease HtrA-like/ S1C family serine protease	Sodium transport family protein/ TrkH family potassium uptake protein	Bifunctional metallophosphatase/5'-nucleotidase	ShysA	CAAX amino protease family protein	DUF2187 domain-containing protein	Lipoate--protein ligase	IDEAL domain-containing protein	ComK protein/competence protein comK
	S. coagulans	3940	D-alanyl-lipoteichoic acid biosynthesis protein DltD	D-alanine--poly(phosphoribitol) ligase subunit DltC	D-alanyl-lipoteichoic acid biosynthesis protein DltB	D-alanine--poly(phosphoribitol) ligase subunit DltA	5' nucleotidase family protein	ScasB	CPBP family intramembrane metalloprotease	DUF2187 domain-containing protein	Lipoate--protein ligase	IDEAL domain-containing protein	ComK protein/competence protein comK
	S. lutrae	9395	D-alanine--poly(phosphoribitol) ligase subunit DltC	D-alanyl-lipoteichoic acid biosynthesis protein DltB	D-alanine--poly(phosphoribitol) ligase subunit DltA	teichoic acid D-Ala incorporation-associated protein DltX	Bifunctional metallophosphatase/5'-nucleotidase	SlusA	hypothetical protein	hypothetical protein	hypothetical protein	hypothetical protein	Staphylococcus sRNA sau-5949
	S. pseudintermedius	6690	D-alanine--poly(phosphoribitol) ligase subunit DltC	D-alanyl-lipoteichoic acid biosynthesis protein DltB	D-alanine--poly(phosphoribitol) ligase subunit DltA	teichoic acid D-Ala incorporation-associated protein DltX	Bifunctional metallophosphatase/5'-nucleotidase	SpisA	PriCT-1 domain-containing protein	hypothetical protein	Pin-related site-specific recombinase/DNA invertase	DNA topoisomerase III	peptide-binding protein
5	S. chromogenes	5950	exopolyphosphatase	RNA degradosome polyphosphate kinase	RluA family pseudouridine synthase	GAF domain-containing sensor histidine kinase	response regulator transcription factor	SchsA	cation diffusion facilitator family transporter	hypothetical protein CD151_09845	dicarboxylate/amino acid:cation symporter	hypothetial protein	IS6 family transposase
	S. agnetis	12370	exopolyphosphatase	RNA degradosome polyphosphate kinase	RluA family pseudouridine synthase	Histidine kinase/ GAF domain-containing sensor histidine kinase	DNA-binding response regulator/response regulator transcription factor	SagsB	Cation efflux family protein/cation diffusion facilitator family transporter	GRAM-POS-ANCHORING domain-containing protein/ Ig-like domain-containing protein
	S. hyicus	4745	exopolyphosphatase	RNA degradosome polyphosphate kinase	RluA family pseudouridine synthase	Histidine kinase/ GAF domain-containing sensor histidine kinase	DNA-binding response regulator/response regulator transcription factor	ShysB	Cation efflux family protein/cation diffusion facilitator family transporter	Cation efflux family protein/cation diffusion facilitator family transporter	signal peptidase I	sodium:dicarboxylate symporter family protein	hypothetial protein
6	S. schleiferi	9220				exotoxin	aminotransferase class I/II-fold pyridoxal phosphate-dependent enzyme	SslsB	hypothetical protein	DUF4870 domain-containing protein	o-succinylbenzoate--CoA ligase	o-succinylbenzoate synthase	membrane protein insertion efficiency factor YidD
7	S. lutrae	11395	4-hydroxy-tetrahydrodipicolinate reductase	4-hydroxy-tetrahydrodipicolinate synthase	aspartate-semialdehyde dehydrogenase	ATP-binding cassette domain-containing protein	S1-like domain-containing RNA-binding protein	SlusB	oligoendopeptidase F	hypothetical protein	aminoacyltransferase	aminoacyltransferase	M42 family metallopeptidase
	S. cornubiensis	10815	4-hydroxy-tetrahydrodipicolinate reductase	4-hydroxy-tetrahydrodipicolinate synthase	aspartate-semialdehyde dehydrogenase	ATP-binding cassette domain-containing protein	S1-like domain-containing RNA-binding protein	ScrsA	oligoendopeptidase F	hypothetial protein	aminoacyltransferase	aminoacyltransferase	M42 family metallopeptidase
	S. intermedius	1336	4-hydroxy-tetrahydrodipicolinate reductase	4-hydroxy-tetrahydrodipicolinate synthase	aspartate-semialdehyde dehydrogenase	ATP-binding cassette domain-containing protein	S1-like domain-containing RNA-binding protein	SinsA	oligoendopeptidase F	hypothetial protein	polyribonucleotide nucleotidyltransferase	30S ribosomal protein S15	Bifunctional riboflavin kinase/FMN adenylyltransferase
8	S. lutrae	5430	Arylamine N-acetyltransferase	TetR/AcrR family transcriptional regulator	NADPH-dependent FMN reductase		hypothetical protein	SlusC	Isoprenylcysteine carboxyl methyltransferase (ICMT) family	Triacylglycerol lipase	SE2200 family small protein	L-lactate dehydrogenase (quinone)	hypothetical protein
	S. delphini	11670	hypothetial protein	AAA family ATPase	NADPH-dependent FMN reductase	HTH domain-containing protein	hypothetical protein B5C07_01280	SdesA	isoprenylcysteine carboxylmethyltransferase family protein	YSIRK-type signal peptide-containing protein	SE2200 family small protein	L-lactate dehydrogenase (quinone)
9	S. hyicus	7770	response regulator transcription factor	Histidine kinase	hypothetial protein	ATP-binding cassette domain-containing protein	hypothetial protein	ShysC	staphylokinase domain-containing protein	DUF418 domain-containing protein	type I glutamate--ammonia ligase	MerR family transcriptional regulator	methionine gamma-lyase family protein
10	S. pseudintermedius	2490				6-phospho-beta-glucosidase	hypothetical protein	SpisB	LPXTG cell wall anchor domain-containing protein	deoxyribodipyrimidine photo-lyase	MerR family transcriptional regulator	type 1 glutamine amidotransferase domain-containing protein	SDR family oxidoreductase
11	S. agnetis	370					[Protein-disulfide isomerase] CONTIG UNIQUE	SagsC	hypothetical protein
	S. hyicus	5430	hypothetical protein	recombinase family protein	hypothetical protein	hypothetical protein	Protein-disulfide isomerase	ShysD	hypothetical protein	hypothetical protein	transcriptional regulator	DUF445 domain-containing protein	YlbF/YmcA family competence regulator
12	S. condimenti	8360	icaB /intercellular adhesion protein B	icaD	pgaC/ poly-beta-1,6 N-acetyl-D-glucosamine synthase IcaA	Sodium-dependent dicarboxylate transporter SdcS/anion permease	FabG / 3-oxoacyl-ACP reductase	ScnsA	Putative hemin import ATP-binding protein HrtA / ABC transporter ATP-binding protein	Putative hemin transport system permease protein HrtB/ ABC transporter permease	hypothetical protein	hypothetical protein	hypothetical protein
13	S. pseudoxylosus	1470	zinc ribbon domain-containing protein YjdM	hypothetial protein	SRPBCC domain-containing protein	amino acid permease	fatty acid desaturase	SpxsA	homocysteine S-methyltransferase	amino acid permease	Glu/Leu/Phe/Val dehydrogenase	agmatinase family protein	Nramp family divalent metal transporter

## Sheet: Color_legend
Color range of staphyloccocal clusters			Characterization of genetic features
Extended S.intermedius cluster			Regulator
S. simulans-S.massiliensis cluster			Horizontal gene transfer
S. auricularis cluster			Metal related
S. edaphicus cluster			Virulence factors
S. haemolyticus cluster
S. aureus cluster
S. epidermidis cluster
