# Supplementary material for: Staphylococcal internalization into osteoblasts: a partially conserved mechanism across the genus
Source: mBio. 2025 Dec 16;17(1):e01697-25. doi: 10.1128/mbio.01697-25 (PMC12802258; doi:10.1128/mbio.01697-25)
Supplement: Table S2 — FnBP-like proteins and previous candidates. [file mbio.01697-25-s0005.xlsx]

## Sheet: FnBP-like
Table S2A: Identified FnBP-like proteins
Clusters	Species	Strains	Accession	Gene_bakta	Gene_ncbi	Protein_names	Environment
Extended S. intermedius cluster	S. chromogenes	DSM 20454	GCF_014635745.1_ASM1463574v1	FHKBLE_05950	WP_142382091.1	SchsA	6
	S. agnetis	DSM 23656	GCF_002901865.1_ASM290186v1	FKLJKH_04635	WP_103345763.1	SagsA	5
				FKLJKH_12370	WP_103346446.1	SagsB	6
				FKLJKH_00370	WP_103346476.1	SagsC	12
	S. hyicus	DSM 20459	GCF_000816085.1_ASM81608v1	CBDMAD_09185	WP_039646444.1	ShysA	5
				CBDMAD_04745	WP_158484634.1	ShysB	6
				CBDMAD_07770	WP_039645941.1	ShysC	10
				CBDMAD_05430	WP_082021535.1	ShysD	12
	S. felis	DSM 7377	GCF_002902185.1_ASM290218v1	EBNMOO_06745	WP_158701923.1	SfesA	4
	S. coagulans	DSM 6628	GCF_002901995.1_ASM290199v1	PMAABA_09865	WP_060830068.1	ScasA	2
				PMAABA_03940	WP_103356357.1	ScasB	5
	S. schleiferi	DSM 4807	GCF_011137195.1_ASM1113719v1	CBFMDC_05650	C1O36_RS08440	SslsA	2
				CBFMDC_09220	C1O36_RS10925	SslsB	7
	S. lutrae	DSM 10244	GCF_002101335.1_ASM210133v1	NNCIID_09395	WP_085237927.1	SlusA	5
				NNCIID_11395	WP_085238264.1	SlusB	8
				NNCIID_05430	WP_085237241.1	SlusC	9
	S. cornubiensis	DSM 105366	GCF_900183575.1_SAMEA104055222	GFKJOK_10815	WP_086427824.1	ScrsA	8
	S. intermedius	DSM 20373	GCF_002902385.1_ASM290238v1	GMEDIO_06750	WP_096559736.1	SinsA	8
	S. delphini	DSM 20771	GCF_002902785.1_ASM290278v1	DKDLKH_11670	WP_096596064.1	SdesA	9
	S. pseudintermedius	DSM 21284	GCF_002902125.1_ASM290212v1	IDOBHD_06690	WP_240621155.1	SpisA	5
				IDOBHD_02490	CD124_RS10285	SpisB	11
S. simulans- S. massiliensis cluster	S. condimenti	DSM 11674	GCF_001618885.1_ASM161888v1	MMFDGE_08360	WP_047132034.1	ScnsA	3
S. edaphicus cluster	S. pseudoxylosus	DSM 107950	GCF_003697915.1_ASM369791v1	APNDBB_01470	WP_122064997.1	SpxsA	13
S. aureus cluster	S. aureus	DSM 20231	GCF_001027105.1_ASM102710v1	BODNJH_12265	WP_025175368.1	FnBPA	1
				BODNJH_12260	WP_000841422.1	FnBPB	1
	S. argenteus	DSM 28299	GCF_000236925.1_ASM23692v1	OOJEOG_12275	WP_014373905.1	SarsA	1
				OOJEOG_12270	WP_014373906.1	SarsB	1
	S. schweitzeri	DSM 28300	GCF_000751255.1_Sa_FSA084	NINAPN_12950	WP_047551732.1	SswsA	1
				NINAPN_12955	WP_047551735.1	SswsB	1

## Sheet: FnBP-like_candidates
Table S2B: Preliminary identification of FnBP-like proteins
Origine	Species	Gene	ID	Cov	Dom1	Dom2	Dom3	Dom4	SD repeats	Env	Comments
Blast candidate	agnetis	FKLJKH_04635	31.858	99	Yes	Yes	Yes	Yes		5
Blast candidate	agnetis	FKLJKH_12370	36.906	67	Yes	Yes	Yes	Yes		6
Blast candidate	agnetis	FKLJKH_00370	32.421	67	Yes	Yes	Yes	No		12
Blast candidate	agnetis	FKLJKH_12380	26.044	49	Yes	Yes	No	Yes			Delete domain
Blast candidate	argenteus	OOJEOG_12270	65.610	100	Yes	Yes	Yes	Yes		1
Blast candidate	argenteus	OOJEOG_12275	79.333	100	Yes	Yes	Yes	Yes		1
Blast candidate	aureus	BODNJH_12260	65.024	100	Yes	Yes	Yes	Yes		1
Blast candidate	aureus	BODNJH_12265	99.902	100	Yes	Yes	Yes	Yes		1
Blast candidate	aureus	BODNJH_03805	25.442	51	Yes	Yes	Yes	Yes	Yes		Delete SD
Blast candidate	chromogenes	FHKBLE_05950	38.506	50	Yes	Yes	Yes	Yes		6
Blast candidate	coagulans	PMAABA_09865	38.055	99	Yes	Yes	Yes	Yes		2
Blast candidate	coagulans	PMAABA_03940	33.103	14	Yes	Yes	Yes	Yes		5
Blast candidate	coagulans	PMAABA_09075	30.340	77	Yes	Yes	No	Yes		12	Delete domain
Blast candidate	condimenti	MMFDGE_08360	33.832	80	Yes	Yes	Yes	Yes		3
Blast candidate	cornubiensis	GFKJOK_10815	32.035	76	Yes	Yes	Yes	Yes		8
Addition env	cornubiensis	GFKJOK_12430	28.431	10	Yes	No	No	No		9	Delete domain
Addition env	delphini	DKDLKH_02735	51.35	20	No	No	No	Yes		8	Deletion of domain but potential because of truncated sequence (end of contig)
Addition env	delphini	DKDLKH_11670	23.129	28	No	Yes	Yes	Yes		9
Blast candidate	felis	EBNMOO_06745	31.935	99	No	Yes	Yes	Yes		4
Candidats blast	hyicus	CBDMAD_09185	32.367	99	Yes	Yes	Yes	Yes		5
Blast candidate	hyicus	CBDMAD_04745	37.482	66	Yes	Yes	Yes	Yes		6
Blast candidate	hyicus	CBDMAD_07770	33.240	99	Yes	Yes	Yes	Yes		10
Blast candidate	hyicus	CBDMAD_05430	35.508	62	Yes	Yes	Yes	No		12
Blast candidate	hyicus	CBDMAD_04755	27.985	51	Yes	Yes	No	Yes			Delete domain
Blast candidate	intermedius	GMEDIO_06750	35.92	71	No	Yes	Yes	Yes		8
Addition env	lutrae	NNCIID_09395	23.478	50	Yes	Yes	Yes	Yes		5
Blast candidate	lutrae	NNCIID_11395	36.851	57	Yes	Yes	Yes	Yes		8
Blast candidate	lutrae	NNCIID_05430	25.532	47	Yes	Yes	Yes	Yes		9
Blast candidate	microti	NBCNKK_09535	26.987	49	Yes	Yes	Yes	Yes	Yes		Delete SD
Addition env	pseudintermedius	IDOBHD_06690	24.000	41	No	Yes	Yes	Yes		5
Addition env	pseudintermedius	IDOBHD_01220	nf	nf	No	No	No	Yes		8	Deletion of domain but potential because of truncated sequence (end of contig)
Blast candidate	pseudintermedius	IDOBHD_02490	29.502	77	Yes	Yes	Yes	No		11
Blast candidate	pseudoxylosus	APNDBB_01470	37.615	50	Yes	Yes	Yes	Yes		13
Blast candidate	schleiferi	CBFMDC_05650	38.216	99	Yes	Yes	Yes	Yes		2
Blast candidate	schleiferi	CBFMDC_09220	29.537	50	Yes	Yes	Yes	Yes		7
Blast candidate	schweitzeri	NINAPN_12950	73.377	100	Yes	Yes	Yes	Yes		1
Blast candidate	schweitzeri	NINAPN_12955	61.153	100	Yes	Yes	Yes	Yes		1
Blast candidate	schweitzeri	NINAPN_00585	26.027	45	Yes	Yes	Yes	Yes	Yes		Delete SD
Blast candidate	schweitzeri	NINAPN_13155	25.979	51	Yes	Yes	Yes	Yes	Yes		Delete SD
Blast candidate	caeli	HCDIEO_07945	37.984	60	Yes	Yes	Yes	Yes			Delete caeli
