# Supplementary material for: Staphylococcal internalization into osteoblasts: a partially conserved mechanism across the genus
Source: mBio. 2025 Dec 16;17(1):e01697-25. doi: 10.1128/mbio.01697-25 (PMC12802258; doi:10.1128/mbio.01697-25)
Supplement: Table S3 — List of strains. [file mbio.01697-25-s0006.xlsx]

## Sheet: Staphylococcal_strains
Table S3A: Collection of the Staphylococcus reference strains and the three Salinicoccus species used to generate the phylogenetic tree
Clusters	Species	Strains	Accession_NCBI	Origins
Salinicoccus	S. sediminis	SV-16	GCF_000986795.1_ASM98679v1	/
	S. cyprini	CT19	GCF_007713705.1_ASM771370v1	/
	S. roseus	W12	GCF_000819905.1_ASM81990v1	/
Extended S. intermedius cluster	S. muscae	DSM 7068	GCF_014634965.1_ASM1463496v1	Fly
	S. microti	DSM 22147	GCF_000934465.1_ASM93446v1	Vole liver
	S. rostri	DSM 21968	GCF_002902145.1_ASM290214v1	Pig nose
	S. chromogenes	DSM 20454	GCF_014635745.1_ASM1463574v1	Pig skin
	S. agnetis	DSM 23656	GCF_002901865.1_ASM290186v1	Bovine
	S. hyicus	DSM 20459	GCF_000816085.1_ASM81608v1	Pig skin
	S. felis	DSM 7377	GCF_002902185.1_ASM290218v1	Cat ear
	S. coagulans	DSM 6628	GCF_002901995.1_ASM290199v1	Dog ear
	S. schleiferi	DSM 4807	GCF_011137195.1_ASM1113719v1	Jugular catheter
	S. lutrae	DSM 10244	GCF_002101335.1_ASM210133v1	Otter mammary gland
	S. cornubiensis	DSM 105366	GCF_900183575.1_SAMEA104055222	Infected human skin
	S. intermedius	DSM 20373	GCF_002902385.1_ASM290238v1	Pigeon nostril
	S. delphini	DSM 20771	GCF_002902785.1_ASM290278v1	Infected dolphin skin
	S. pseudintermedius	DSM 21284	GCF_002902125.1_ASM290212v1	Cat lung
S. simulans- S. massiliensis	S. massiliensis	DSM 23764	GCF_000298075.1_ASM29807v1	Human brain abscess
	S. simulans	DSM 20322	GCF_002902285.1_ASM290228v1	Human skin
	S. carnosus	DSM 20501		Dried sausage
	S. condimenti	DSM 11674	GCF_001618885.1_ASM161888v1	Bean soy
	S. debuckii	DSM 105892	GCF_003718735.1_ASM371873v1	Cow milk
	S. piscifermentans	DSM 7373	GCF_900186985.1_50377_C01	Fermented fish
S. auricularis cluster	S. auricularis	DSM 20609	GCF_001500315.1_ASM150031v1	Human outer ear
	S. argensis	DSM 29875	GCF_002902305.1_ASM290230v1	Marine sediment
	S. pettenkoferi	DSM 19554	GCF_002902685.1_ASM290268v1	Human blood
S. edaphicus cluster	S. kloosii	DSM 20676	GCF_002902055.1_ASM290205v1	Squirrel skin
	S. arlettae	DSM 20672	GCF_002902345.1_ASM290234v1	Poultry skin
	S. gallinarum	DSM 20610	GCF_000875895.1_ASM87589v1	Chicken skin
	S. nepalensis	DSM 15150	GCF_014635045.1_ASM1463504v1	Goat respiratory chain
	S. cohnii	DSM 20260	GCF_002902365.1_ASM290236v1	Human blood
	S. ureilyticus	DSM 6718	GCF_002902235.1_ASM290223v1	Human skin
	S. equorum	DSM 20674	GCF_900458565.1_54984_E01	Horse skin
	S. casei	DSM 15096		Cheese surface
	S. succinus	DSM 14617	GCF_001006765.1_ASM100676v1	Amber
	S. edaphicus	DSM 104441	GCF_002614725.1_ASM261472v1	Stone fragment
	S. saprophyticus	DSM 20229	GCF_002902025.2_ASM290202v2	Human urine
	S. pseudoxylosus	DSM 107950	GCF_003697915.1_ASM369791v1	Cow mastitis
	S. xylosus	DSM 20266	GCF_002732165.1_ASM273216v1	Human skin
S. haemolyticus cluster	S. lugdunensis	DSM 4804	GCF_002901705.1_ASM290170v1	Human axillary lymph node
	S. hominis	DSM 20328	GCF_002901845.1_ASM290184v1	Human
	S. devriesei	DSM 25293	GCF_002902625.1_ASM290262v1	Cow
	S. borealis	CCUG 73747	GCF_013345165.1_ASM1334516v1	Human skin
	S. haemolyticus	DSM 20263	GCF_002901805.1_ASM290180v1	Human skin
	S. pragensis	CCM 8529	GCF_004785665.1_ASM478566v1	Human ejaculate
	S. petrasii	CCUG 62727	GCF_002902565.1_ASM290256v1	Human blood
	S. croceilyticus	DSM 17225	GCF_002902575.1_ASM290257v1	Human ear
S. aureus cluster	S. simiae	DSM 17636	GCF_002902085.1_ASM290208v1	Monkey feces
	S. aureus	DSM 20231	GCF_001027105.1_ASM102710v1	Human pleural fluid
	S. argenteus	DSM 28299	GCF_000236925.1_ASM23692v1	Human blood
	S. schweitzeri	DSM 28300	GCF_000751255.1_Sa_FSA084	Monkey nose
S. epidermidis cluster	S. pasteuri	DSM 10656	GCF_003970495.1_ASM397049v1	Human vomit
	S. warneri	DSM 20316	GCF_002901765.1_ASM290176v1	Human skin
	S. capitis	DSM 20326	GCF_014635765.1_ASM1463576v1	Human skin
	S. caprae	DSM 20608	GCF_900458385.1_35910_C02	Goat milk
	S. epidermidis	DSM 20044	GCA_001310935.1_ASM131093v1	Human nose
	S. saccharolyticus	DSM 20359	GCF_900458815.1_49699_H02	Human skin

## Sheet: S.intermedius_strains
Table S3B: Collection of the Staphylococcus intermedius strains
Species	Strains	Origins
S. intermedius	DSM 20373	Pigeon nares
		Reference strain
	AV 8061	Pigeon
	AV 8081	Pigeon
	AZ33	ND
	CFDD	ND
	P1	Pigeon
	AV 8063	Pigeon
	P2	Pigeon
